# Supplementary material for: VO2max prediction based on submaximal cardiorespiratory relationships and body composition in male runners and cyclists: a population study
Source: eLife. 2023 May 10;12:e86291. doi: 10.7554/eLife.86291 (PMC10198721; doi:10.7554/eLife.86291)
Supplement: Source code 1. [file elife-86291-code1.zip]

Archive with 1 entries (1 files):
- 18-01-2023-RA-eLife-86291/Python_Code.pdf
